# Supplementary material for: Prevalence of current patterns and predictive trends of multidrug-resistant Salmonella Typhi in Sudan
Source: Ann Clin Microbiol Antimicrob. 2017 Nov 14;16:73. doi: 10.1186/s12941-017-0247-4 (PMC5686854; doi:10.1186/s12941-017-0247-4)
Supplement: Supplementary file 1 — Additional file 1. Prediction of MDR Salmonella Typhi Simulations. [file 12941_2017_247_MOESM1_ESM.xls]

## Sheet: Main
Mean-Reversion Simulation:
Bacteria replication time (t >0) =	30	Minutes
Bacteria replication rate r	1	Cell/ ml
Initial population	1
Mortality of bacteria m	0.25	Cell/ ml
probability for individualto resist antibiotics is	2
Antibiotics influnce dose	20	µg/ml
Final population =	2.99573
resisted individuals (Survived)	0.12
Prediction of outbreaks	-0.13	aa	-0.13
Month =	0	January	February	March	April	May	June	July	August	September	October	November	December	January	February	March	April	May	June	July	August	September	October	November	December	January	February	March	April	May	June	July	August	September	October	November	December	January	February	March	April	May	June	July	August	September	October	November	December
Bacteria initial population	1	1.08333	1.16667	1.25	1.33333	1.41667	1.5	1.58333	1.66667	1.75	1.83333	1.91667	2	2.08333	2.16667	2.25	2.33333	2.41667	2.5	2.58333	2.66667	2.75	2.83333	2.91667	3	3.08333	3.16667	3.25	3.33333	3.41667	3.5	3.58333	3.66667	3.75	3.83333	3.91667	4	4.08333	4.16667	4.25	4.33333	4.41667	4.5	4.58333	4.66667	4.75	4.83333	4.91667	5
Bacteria annual population N(0, 1) =	10000000	0	-0.491607	-1.80437	-0.781657	0.131838	2.34313	0.0498707	-0.189932	0.297174	-0.368705	0.852715	-0.194895	-0.0553684	0.163919	0.347301	-0.144921	-0.904866	1.41833	-0.69653	0.859355	0.310498	0.641179	0.0944441	-0.878398	0.12622	-0.100847	2.56105	0.883361	-0.524483	0.0810714	0.786934	-0.943641	1.38272	0.438742	0.0759063	-0.82033	0.823112	0.0511535	-1.64554	0.547213	-0.536752	0.154773	1.51175	-0.0700826	-0.278706	-1.97703	-0.193104	0.878953
resistance level real: x(t) =	3.4012	3.36878	3.20275	2.68629	2.49447	2.57107	3.2542	3.24735	3.17461	3.24264	3.12075	3.347	3.26492	3.22806	3.25489	3.33039	3.26349	2.99138	3.38468	3.16061	3.38551	3.44037	3.58246	3.56172	3.2731	3.28589	3.23475	3.92519	4.09562	3.86236	3.81553	3.96801	3.62883	3.9613	4.00565	3.94593	3.64268	3.819	3.76735	3.24975	3.38105	3.20153	3.22796	3.62823	3.55824	3.43605	2.85309	2.811	3.06929
resistance level - Real P(t) =	30	23.2759	19.6287	11.6675	9.60072	10.3375	20.4227	20.2446	18.7939	20.0894	17.7634	22.2515	20.481	19.7259	20.2504	21.8275	20.4062	15.5393	23.0201	18.3942	23.0282	24.3223	28.0315	27.4523	20.5676	20.8305	19.7904	39.4711	46.8024	37.0635	35.3664	41.1903	29.3412	40.9126	42.7671	40.2871	29.7482	35.4837	33.697	20.0816	22.899	19.1359	19.6482	29.3195	27.3375	24.193	13.5057	12.9489	16.7651
resistance level risk-neutral: x(t) =	3.4012	3.37917	3.22271	2.71504	2.53132	2.61537	3.30535	3.30481	3.23787	3.31123	3.19425	3.42502	3.34709	3.31406	3.34441	3.42315	3.35922	3.08985	3.48568	3.26392	3.49096	3.54778	3.69168	3.67259	3.38551	3.39971	3.34986	4.04149	4.21301	3.98077	3.93486	4.08819	3.7498	4.08299	4.12801	4.0689	3.76621	3.94305	3.89187	3.37471	3.50641	3.32726	3.35403	3.75461	3.68491	3.56299	2.98028	2.93841	3.19691
resistance level - Risk-Neutral P(t) =	30	23.5191	20.0244	12.0079	9.96112	10.8057	21.4945	21.4418	20.0211	21.5157	19.1182	24.0571	22.2351	21.4974	22.1468	23.949	22.4563	17.1473	25.4664	20.3962	25.5891	27.0803	31.2664	30.6713	23.0145	23.3414	22.2047	44.3391	52.6322	41.7223	39.8487	46.4504	33.1142	46.2068	48.3334	45.5585	33.6595	40.1699	38.1655	22.7545	25.9573	21.6997	22.2883	33.2695	31.0294	27.4676	15.3374	14.7085	19.0471
Antibiotics dose levels 16 µg/ml	16	16	16	16	16	16	16	16	16	16	16	16	16	16	16	16	16	16	16	16	16	16	16	16	16	16	16	16	16	16	16	16	16	16	16	16	16	16	16	16	16	16	16	16	16	16	16	16	16
Real Sample-Path
Risk-Neutral Sample-Path
Antibiotics dose levels 32 µg/ml	32	32	32	32	32	32	32	32	32	32	32	32	32	32	32	32	32	32	32	32	32	32	32	32	32	32	32	32	32	32	32	32	32	32	32	32	32	32	32	32	32	32	32	32	32	32	32	32	32
[truncated: 12 more columns]
